# Supplementary material for: Enhanced Expression of microRNA-1273g-3p Contributes to Alzheimer’s Disease Pathogenesis by Regulating the Expression of Mitochondrial Genes
Source: Cells. 2021 Oct 9;10(10):2697. doi: 10.3390/cells10102697 (PMC8534383; doi:10.3390/cells10102697)
Supplement: Supplementary file 1 [file cells-10-02697-s001.zip]

Archive with 3 entries (3 files):
- Supplementary figures-revised-final.pdf
- Supplementary Methods-revised.pdf
- Supplementary tables.xlsx
